# Supplementary material for: Combining Primed Photoconversion and UV-Photoactivation for Aberration-Free, Live-Cell Compliant Multi-Color Single-Molecule Localization Microscopy Imaging
Source: Int J Mol Sci. 2017 Jul 14;18(7):1524. doi: 10.3390/ijms18071524 (PMC5536014; doi:10.3390/ijms18071524)
Supplement: Supplementary file 1 [file ijms-18-01524-s001.zip]

Archive with 1 entries (1 files):
- ijms-205949-supplementary.pdf
